# Supplementary material for: Association of Healthy Predominantly Plant-Based Diet with Reduced Cardiovascular Disease Incidence and Mortality and Development of Novel Heart-Protective Diet Index
Source: Nutrients. 2025 Aug 19;17(16):2675. doi: 10.3390/nu17162675 (PMC12389456; doi:10.3390/nu17162675)
Supplement: Supplementary file 1 [file nutrients-17-02675-s001.zip]

Archive with 1 entries (1 files):
- nutrients-3795001-supplementary.pdf
